# Supplementary material for: Hecatomb: an integrated software platform for viral metagenomics
Source: Gigascience. 2024 Jun 4;13:giae020. doi: 10.1093/gigascience/giae020 (PMC11148595; doi:10.1093/gigascience/giae020)
Supplement: giae020_Supplemental_Files [file giae020_supplemental_files.zip]

Archive with 2 entries (2 files):
- hecatomb_supplementary_methods.docx
- table_S2.xlsx
