# Supplementary material for: Hecatomb: an integrated software platform for viral metagenomics
Source: Gigascience. 2024 Jun 4;13:giae020. doi: 10.1093/gigascience/giae020 (PMC11148595; doi:10.1093/gigascience/giae020)
Supplement: giae020_Supplemental_Files [file giae020_supplemental_files.zip › table_S2.xlsx]

## Sheet: Detailed_QualityControl_Statist
SampleID	numInputReads	DeduplicatedReads	percDeduplicatedReads
114-06-02-24-12	1192702	352901	0.2959
114-06-08-13-12	870426	85969	0.0988
115-06-02-24-12	1659704	512158	0.3086
115-06-08-13-12	2151432	330498	0.1536
117-06-02-24-12	1638898	549199	0.3351
117-06-08-13-12	1604588	194589	0.1213
120-06-02-24-12	2433488	418385	0.1719
120-06-08-13-12	1831890	171155	0.0934
123-06-02-24-12	2024546	541615	0.2675
123-06-08-13-12	1585448	196860	0.1242
124-06-02-24-12	1598272	593882	0.3716
124-06-08-13-12	3012138	768119	0.255
131-06-02-24-12	1334050	404380	0.3031
131-06-08-13-12	2167884	380482	0.1755
132-06-02-24-12	1554090	294816	0.1897
132-06-08-13-12	2167410	478174	0.2206
136-06-02-24-12	1738762	390337	0.2245
136-06-08-13-12	1427362	345914	0.2423
139-06-02-24-12	1018560	436230	0.4283
139-06-08-13-12	1519924	188338	0.1239
140-06-02-24-12	1570416	700817	0.4463
140-06-08-13-12	1738682	349212	0.2008
169-06-02-24-12	814636	456657	0.5606
169-06-08-13-12	996604	183366	0.184
177-06-02-24-12	1534428	579151	0.3774
177-06-08-13-12	1915786	283511	0.148
178-06-02-24-12	1932322	529146	0.2738
178-06-08-13-12	2293350	378325	0.165
182-06-02-24-12	1077930	342622	0.3179
182-06-08-13-12	3118670	984642	0.3157
183-06-02-24-12	1073080	276330	0.2575
183-06-08-13-12	1404032	245922	0.1752
187-06-02-24-12	2182000	418850	0.192
187-06-08-13-12	1920438	478368	0.2491
196-06-02-24-12	1841640	514262	0.2792
190-06-08-13-12	3093672	739217	0.2389
190-07-02-24-12	3196122	688605	0.2155
190-07-08-13-12	2319024	436488	0.1882
191-07-02-24-12	2204356	373515	0.1694
191-07-08-13-12	2440500	252072	0.1033
192-06-02-24-12	1872642	277453	0.1482
192-06-08-13-12	2187236	340112	0.1555
196-06-08-13-12	3025280	824212	0.2724
197-06-02-24-12	1806846	501825	0.2777
197-06-08-13-12	3769736	406126	0.1077
199-06-02-24-12	2236760	236892	0.1059
199-06-08-13-12	1601812	237757	0.1484
248-06-02-24-12	2605878	286684	0.11
248-06-08-13-12	2264050	215873	0.0953
250-06-02-24-12	4229134	640325	0.1514
250-06-08-13-12	2141372	301896	0.141
257-06-08-12-12	3609114	685104	0.1898
257-06-08-13-12	1632064	196	0.1201
280-07-02-24-12	1696284	283748	0.1673
280-07-08-13-12	2026948	288370	0.1423
28-06-02-24-12	1640356	413157	0.2519
302-07-02-24-12	1890948	78878	0.0417
302-07-08-13-12	2075052	334750	0.1613
69-06-02-24-12	2432988	791438	0.3253
69-06-08-13-12	1265178	168195	0.1329
72-06-02-24-12	3465296	1722744	0.4971
72-06-08-13-12	1996602	109696	0.0549
75-06-02-24-12	1287516	260406	0.2023
75-06-08-13-12	773050	35555	0.046
81-06-02-24-12	1908052	332180	0.1741
81-06-08-13-12	1139946	71005	0.0623
87-06-02-24-12	2380848	500451	0.2102
87-06-08-13-12	968010	223638	0.231
90-06-02-24-12	2335810	646075	0.2766
90-06-08-13-12	1352350	210736	0.1558
A12-376-120-06	2037120	430139	0.2112
A12-439-75-06	1249858	241925	0.1936
A12-482-178-06	1861134	91881	0.0494
A12-556-87-06	768268	165876	0.2159
A12-564-132-06	1584248	82827	0.0523
A12-568-190-06	1082198	113078	0.1045
A13-04-182-06	2490316	489293	0.1965
A13-12-250-06	1332182	154274	0.1158
A13-135-177-06	2737968	255012	0.0931
A13-151-169-06	2045934	261447	0.1278
A13-252-114-06	2474594	479840	0.1939
A13-253-140-06	1111726	356864	0.321
A13-255-183-06	1947362	310745	0.1596
A13-256-115-06	2694250	620849	0.2304
A13-256-117-06	1829012	428928	0.2345
A13-258-124-06	3618268	552293	0.1526
A13-263-197-06	3007416	895123	0.2976
A13-267-187-06	3273304	699520	0.2137
A13-277-72-06	3728222	423246	0.1135
A13-279-90-06	2383928	327192	0.1372
A13-315-257-06	1542756	307980	0.1996
A13-317-131-06	918672	177250	0.1929
A13-318-01-196-06	1948046	77484	0.0398
A13-47-199-06	1526034	203490	0.1333
A13-48-139-06	2840360	347662	0.1224
